# Supplementary material for: Functional Insights in PLS3-Mediated Osteogenic Regulation
Source: Cells. 2024 Sep 9;13(17):1507. doi: 10.3390/cells13171507 (PMC11394082; doi:10.3390/cells13171507)
Supplement: Supplementary file 1 [file cells-13-01507-s001.zip]

Archive with 1 entries (1 files):
- Supplementary Table S1 mRNA significantly differential expressed in BMSCs.xlsx
