# Supplementary material for: Functional Insights in PLS3-Mediated Osteogenic Regulation
Source: Cells. 2024 Sep 9;13(17):1507. doi: 10.3390/cells13171507 (PMC11394082; doi:10.3390/cells13171507)
Supplement: Supplementary file 1 [file cells-13-01507-s001.zip › Supplementary Table S1 mRNA significantly differential expressed in BMSCs.xlsx]

## Sheet: up
Supplementary Table 1: mRNA significantly differential expressed in BMSCs.
Gene_ID	Log fold change(logFC)	Log counts per million (logCPM)	P Value	Pathway enrichment
Pagr1a	6.39536	1.41395	3.93e-05	NA
Rpl30-ps10	6.11247	-0.470972	0.000398262	NA
Gm16867	5.72645	-0.817351	0.0120895	NA
Gm26920	5.42314	-1.01466	0.00190931	NA
Gm16531	5.39108	-1.01759	0.0145653	NA
Gm42809	5.1293	-1.13169	0.000195804	NA
Pcdhga10	4.99308	-1.19319	0.000195401	NA
Klf15	4.84523	-1.31203	0.0043366	NA
Gm14963	4.78836	-1.31477	0.00180254	NA
Gm10463	4.70076	-1.32288	0.00135138	NA
2210011C24Rik	4.68988	-1.37976	0.00515093	NA
Gm26569	4.60872	-1.38452	0.00290434	NA
Gm36266	4.54041	-1.38978	0.00395484	NA
Tnfsf13	4.48571	-1.39303	0.00631667	Cytokine-cytokine receptor interaction;Rheumatoid arthritis;Intestinal immune network for IgA production
Gm16046	4.43787	-1.45556	0.00822495	NA
Gm42748	4.42428	-1.45645	0.00218323	NA
Gm13378	4.41276	-1.45719	0.00615888	NA
Gm18852	4.40739	-1.45846	0.00269618	NA
Gm44699	4.33909	-1.4621	0.00739841	NA
Wnt1	4.31964	-1.52578	0.0103881	Basal cell carcinoma;Cushing syndrome;Proteoglycans in cancer;Human papillomavirus infection;Gastric cancer;mTOR signaling pathway;Signaling pathways regulating pluripotency of stem cells;Melanogenesis;Chemical carcinogenesis - receptor activation;Wnt signaling pathway;Hippo signaling pathway;Breast cancer;Pathways of neurodegeneration - multiple diseases;Hepatocellular carcinoma;Alzheimer disease
Pabpc1l	4.31922	-1.52616	0.0143695	mRNA surveillance pathway;RNA degradation
Gm26549	4.30324	-1.5263	0.00750352	NA
Gm37121	4.30324	-1.5263	0.00750352	NA
Cacna1g	4.27617	-1.52781	0.00738583	Circadian entrainment;MAPK signaling pathway;Aldosterone synthesis and secretion;GnRH secretion;Cushing syndrome;Type II diabetes mellitus;Cortisol synthesis and secretion;Calcium signaling pathway
2810405F17Rik	4.24036	-1.53035	0.00458228	NA
Gm16312	4.21823	-1.53275	0.0048681	NA
Gm28044	4.21823	-1.53275	0.0048681	NA
Gm15696	4.19075	-1.53439	0.00676601	NA
Gdf1	4.13845	-1.53603	0.0138465	Cytokine-cytokine receptor interaction
Sap25	4.09589	-0.564036	0.000103156	NA
6430511E19Rik	4.07586	-1.60494	0.0103142	NA
Nos1ap	4.02873	-1.60811	0.0128667	Circadian entrainment
Tcte3	4.02223	-1.60901	0.00809881	NA
Kcnc3	4.01894	-1.60939	0.0080673	Spinocerebellar ataxia
Gm8172	4.00682	-1.60977	0.0112305	NA
Gm20324	3.99302	-1.61066	0.0124376	NA
Rab26	3.99302	-1.61066	0.0124376	NA
2210016F16Rik	3.98228	-1.61142	0.0122748	NA
Gm12648	3.94135	-1.61307	0.0171173	NA
Ly6f	3.94135	-1.61307	0.0171173	NA
Ngb	3.94135	-1.61307	0.0171173	NA
Gm37988	3.91676	-1.68563	0.0390728	NA
Gm45212	3.87661	-1.68601	0.0233023	NA
Cyp2j9	3.85475	-1.68752	0.0396146	Ovarian steroidogenesis;Inflammatory mediator regulation of TRP channels;Serotonergic synapse;Linoleic acid metabolism;Lipid and atherosclerosis;Arachidonic acid metabolism
Fam105a	3.85475	-1.68752	0.0396146	NA
Gm28551	3.85475	-1.68752	0.0396146	NA
RP23-62O7.9	3.85475	-1.68752	0.0396146	NA
Gm26565	3.85316	-1.68639	0.0191208	NA
9130208D14Rik	3.84781	-1.68714	0.0233351	NA
Il16	3.84781	-1.68714	0.0233351	Cytokine-cytokine receptor interaction
Cbln3	3.84499	-1.68677	0.0190908	NA
Tgfa	3.84499	-1.68677	0.0190908	EGFR tyrosine kinase inhibitor resistance;Glioma;Prostate cancer;ErbB signaling pathway;Estrogen signaling pathway;MAPK signaling pathway;Colorectal cancer;Ras signaling pathway;PI3K-Akt signaling pathway;Pancreatic cancer;Renal cell carcinoma;Hepatocellular carcinoma;Non-small cell lung cancer
3222401L13Rik	3.84012	-1.68767	0.0233578	NA
Shank1	3.80456	-1.68919	0.0233326	Glutamatergic synapse
Slc9b1	3.79442	-1.68972	0.0188422	NA
Gm13427	3.78305	-1.69047	0.0145792	NA
Mpz	3.78305	-1.69047	0.0145792	Cell adhesion molecules
Cfap77	3.77585	-1.69085	0.0186972	NA
Gdpd2	3.77585	-1.69085	0.0186972	NA
Gm29460	3.77585	-1.69085	0.0186972	NA
Gm5786	3.77585	-1.69085	0.0186972	NA
3830408C21Rik	3.75402	-1.69252	0.0184829	NA
Gipc3	3.75402	-1.69252	0.0184829	NA
Gm17322	3.75402	-1.69252	0.0184829	NA
Gm37144	3.75402	-1.69252	0.0184829	NA
Gm44873	3.75402	-1.69252	0.0184829	NA
Klk1b27	3.75402	-1.69252	0.0184829	Renin-angiotensin system;Endocrine and other factor-regulated calcium reabsorption
Ppfia4	3.72455	-1.6938	0.0229933	NA
1700001O22Rik	3.71827	-1.69418	0.022935	NA
Frmpd4	3.5465	-1.77373	0.0295662	NA
Klhl10	3.5465	-1.77373	0.0295662	NA
Rps8-ps4	3.5465	-1.77373	0.0295662	NA
Smc2os	3.5465	-1.77373	0.0295662	NA
Tmem132c	3.54028	-1.77411	0.0298132	NA
Gm37960	3.53407	-1.77449	0.0300612	NA
Gm45242	3.53407	-1.77449	0.0300612	NA
Gm45322	3.53407	-1.77449	0.0300612	NA
Gm8251	3.53407	-1.77449	0.0300612	NA
Kctd12b	3.53407	-1.77449	0.0300612	NA
Pcdhga5	3.53407	-1.77449	0.0300612	NA
Tas1r1	3.53407	-1.77449	0.0300612	Taste transduction
Gm44550	3.52788	-1.77487	0.0303102	NA
Hmgb1-rs16	3.52788	-1.77487	0.0303102	NA
Matn4	3.52788	-1.77487	0.0303102	NA
Mpeg1	3.52788	-1.77487	0.0303102	NA
Wnt2	3.52788	-1.77487	0.0303102	Hepatocellular carcinoma;Human papillomavirus infection;Wnt signaling pathway;Proteoglycans in cancer;Gastric cancer;Breast cancer;Basal cell carcinoma;Signaling pathways regulating pluripotency of stem cells;Cushing syndrome;Hippo signaling pathway;Alzheimer disease;mTOR signaling pathway;Pathways of neurodegeneration - multiple diseases;Melanogenesis
A530040E14Rik	3.52169	-1.77525	0.0305601	NA
Dpep2	3.52169	-1.77525	0.0305601	NA
Gm14970	3.52169	-1.77525	0.0305601	NA
Gm17150	3.52169	-1.77525	0.0305601	NA
Gm17546	3.52169	-1.77525	0.0305601	NA
Gm26510	3.52169	-1.77525	0.0305601	NA
Gm28941	3.52169	-1.77525	0.0305601	NA
Gm37891	3.52169	-1.77525	0.0305601	NA
Gm42876	3.52169	-1.77525	0.0305601	NA
Gm43713	3.52169	-1.77525	0.0305601	NA
Mov10l1	3.52169	-1.77525	0.0305601	NA
Lgals2	3.515	-1.77579	0.0308575	NA
RP24-63G4.14	3.515	-1.77579	0.0308575	NA
Amhr2	3.50883	-1.77617	0.0311097	Cytokine-cytokine receptor interaction;TGF-beta signaling pathway
Dhh	3.50883	-1.77617	0.0311097	Hedgehog signaling pathway
Gm7162	3.50883	-1.77617	0.0311097	NA
Mpo	3.50883	-1.77617	0.0311097	Acute myeloid leukemia;Drug metabolism - other enzymes;Phagosome;Neutrophil extracellular trap formation;Transcriptional misregulation in cancer
Serpina5	3.50883	-1.77617	0.0311097	Complement and coagulation cascades
Sfrp1	3.50883	-1.77617	0.0311097	Wnt signaling pathway
4732416N19Rik	3.50268	-1.77655	0.0313628	NA
Ifi205	3.50268	-1.77655	0.0313628	NA
Crisp4	3.49655	-1.77693	0.0316169	NA
Dpp4	3.49655	-1.77693	0.0316169	Protein digestion and absorption
Gm45053	3.49655	-1.77693	0.0316169	NA
Zfp791	3.49655	-1.77693	0.0316169	Herpes simplex virus 1 infection
Zfp85os	3.49655	-1.77693	0.0316169	NA
2022-09-12	3.48375	-1.77784	0.0321763	Bacterial invasion of epithelial cells
Catsper3	3.47155	-1.7786	0.0326916	NA
Fbxo15	3.47155	-1.7786	0.0326916	NA
Gm14024	3.47155	-1.7786	0.0326916	NA
Gm5586	3.47155	-1.7786	0.0326916	NA
Gm5841	3.47155	-1.7786	0.0326916	NA
Pdxk-ps	3.47155	-1.7786	0.0326916	NA
Wfikkn1	3.47155	-1.7786	0.0326916	NA
Gm10436	3.46174	-0.925279	0.00324147	NA
Gm15489	3.45276	-1.77989	0.0335218	NA
Gm15950	3.45276	-1.77989	0.0335218	NA
Gm16534	3.45276	-1.77989	0.0335218	NA
Gm16853	3.45276	-1.77989	0.0335218	NA
Gm43413	3.44671	-1.78027	0.0337838	NA
Gm44031	3.44671	-1.78027	0.0337838	NA
Gm9775	3.44671	-1.78027	0.0337838	NA
Kcnrg	3.44671	-1.78027	0.0337838	NA
Nap1l3	3.44671	-1.78027	0.0337838	NA
Slc12a1	3.44671	-1.78027	0.0337838	NA
4933438K21Rik	3.42204	-1.78194	0.0348933	NA
9530003J23Rik	3.42204	-1.78194	0.0348933	Salivary secretion
Acmsd	3.42204	-1.78194	0.0348933	Tryptophan metabolism
Arhgef33	3.42204	-1.78194	0.0348933	NA
Gm26514	3.42204	-1.78194	0.0348933	NA
Rbfox1	3.42204	-1.78194	0.0348933	NA
Smtnl2	3.42204	-1.78194	0.0348933	NA
Vit	3.42204	-1.78194	0.0348933	NA
Hist1h2bq	3.23905	-0.531521	7.18e-05	Systemic lupus erythematosus;Alcoholism;Neutrophil extracellular trap formation;Viral carcinogenesis
Gm9958	3.18173	-1.07978	0.00208338	NA
Gm9828	3.07582	-1.13156	0.00424751	NA
Rasl10b	2.90471	-1.24869	0.0441443	NA
Omp	2.83942	-1.25156	0.0119179	NA
Spon1	2.7775	-1.25672	0.0151331	NA
Gm8750	2.75149	-0.751047	0.0424236	NA
Hoxb5	2.73751	-1.31358	0.0331333	NA
Gm6297	2.73416	-1.31594	0.0312384	NA
Ppbp	2.72985	-1.25994	0.0243407	Viral protein interaction with cytokine and cytokine receptor;Cytokine-cytokine receptor interaction;Chemokine signaling pathway
Zfp982	2.66258	-1.32104	0.0207304	Herpes simplex virus 1 infection
Fry	2.66024	-1.31906	0.049275	NA
Tgtp1	2.58376	-0.563274	0.0273906	NA
Cyp26b1	2.52485	0.522083	0.0297479	Retinol metabolism
H2-T10	2.51708	-1.38407	0.0306891	Type I diabetes mellitus;Human immunodeficiency virus 1 infection;Human cytomegalovirus infection;Viral myocarditis;Epstein-Barr virus infection;Allograft rejection;Kaposi sarcoma-associated herpesvirus infection;Human T-cell leukemia virus 1 infection;Cell adhesion molecules;Phagosome;Herpes simplex virus 1 infection;Antigen processing and presentation;Viral carcinogenesis;Autoimmune thyroid dis…
Cldn34c3	2.50983	-1.38644	0.0270333	NA
9330102E08Rik	2.43758	-0.681764	0.0445047	NA
A530016L24Rik	2.3959	-1.0234	0.0107022	NA
Med12l	2.3446	-1.02592	0.0232761	Thyroid hormone signaling pathway
Fam169b	2.32872	-1.45473	0.0470681	NA
Spata9	2.30546	-1.07933	0.0352644	NA
Tmem191c	2.29567	-0.129147	0.0214278	NA
4731419I09Rik	2.25806	-1.07582	0.0197251	NA
Tcea2	2.21436	-0.162714	0.00146148	NA
Zfp972	2.21317	-0.542331	0.00963597	NA
Gm20045	2.15951	-0.573064	0.00397498	NA
2810410L24Rik	2.11198	-0.386182	0.00242848	NA
Adamts9	2.03503	-0.646891	0.0310827	NA
Gm16675	2.00135	-1.19532	0.03971	NA
Gm9845	1.99874	-1.19538	0.0461333	NA
A430046D13Rik	1.98188	-0.921208	0.0208209	NA
Pcdhgc4	1.98116	1.26272	0.031161	NA
Lrrc46	1.96176	-0.915932	0.035896	NA
Dio2	1.90802	0.310138	0.00190985	Thyroid hormone signaling pathway
2310068J16Rik	1.90562	-0.0670273	0.0258466	NA
Myh1	1.86293	-0.972964	0.025938	NA
A630001G21Rik	1.82434	-0.362818	0.0122598	NA
AV356131	1.80986	-0.779096	0.0308098	NA
Dhrs3	1.80978	5.01076	0.0135536	Biosynthesis of cofactors;Retinol metabolism
Hs3st1	1.79009	-0.566916	0.0417525	Glycosaminoglycan biosynthesis - heparan sulfate / heparin
Gm18588	1.76508	-1.02562	0.0401615	NA
Gm26885	1.75115	-1.02304	0.0441963	NA
Gstt3	1.72545	-0.420818	0.0222895	Chemical carcinogenesis - reactive oxygen species;Drug metabolism - other enzymes;Glutathione metabolism;Hepatocellular carcinoma;Chemical carcinogenesis - DNA adducts;Platinum drug resistance;Chemical carcinogenesis - receptor activation;Fluid shear stress and atherosclerosis;Metabolism of xenobiotics by cytochrome P450;Drug metabolism - cytochrome P450
Fam189a1	1.68641	-0.829387	0.0443211	NA
Gm45248	1.685	-0.82304	0.0323911	NA
A230065N10Rik	1.6561	-0.650899	0.019483	NA
Gm38155	1.61834	-0.657336	0.0391583	NA
Gm2260	1.61048	1.28222	0.0400258	NA
Aipl1	1.53468	-0.535506	0.0295246	Chemical carcinogenesis - receptor activation;Cushing syndrome
A930002H24Rik	1.48846	-0.569784	0.0273024	NA
Ptger2	1.43293	-0.189016	0.0262942	Neuroactive ligand-receptor interaction;cAMP signaling pathway;Inflammatory mediator regulation of TRP channels;Renin secretion;Human cytomegalovirus infection
Gm13375	1.40165	0.618292	0.0219936	NA
6330418K02Rik	1.37397	-0.355604	0.028824	NA
Gm9027	1.28424	-0.387427	0.0487992	NA
Ttc38	1.26546	-0.0706272	0.0407192	NA
Ptgs2os	1.21773	-0.0194864	0.0487153	NA
D230017M19Rik	1.17543	0.696428	0.0164001	NA
Khdrbs2	1.1715	1.02677	0.00630187	NA
Gm9776	1.139	0.122478	0.0437618	NA
Card10	1.10712	0.390588	0.0492422	NF-kappa B signaling pathway
Gm5909	1.09817	0.408845	0.0382368	NA
Gm13056	1.09575	0.848085	0.0198493	NA
Adm2	1.0308	1.85757	0.0047211	Vascular smooth muscle contraction;Neuroactive ligand-receptor interaction
C630004M23Rik	1.01458	0.354216	0.0461882	NA
Gm4070	0.910468	4.18726	0.021157	NA
Rab20	0.907767	0.73765	0.0381036	NA
Gm26635	0.866847	1.15516	0.0273511	NA
Gm19680	0.85304	1.0634	0.0471541	NA
Gm42715	0.804819	2.53647	0.0336015	NA
Gpr39	0.801777	4.0587	0.0363491	NA
Gm37844	0.79663	2.42927	0.0428182	NA
Accs	0.766395	2.02984	0.0239793	NA
Gm4294	0.765646	4.75816	0.00904437	NA
Gm16314	0.75853	1.45374	0.0477359	NA
Ciart	0.704884	1.80587	0.0401054	NA
Sp6	0.700098	4.08661	0.0215594	NA
Zfp563	0.695855	1.83232	0.029326	Herpes simplex virus 1 infection
Tnfsfm13	0.668101	2.55021	0.0103364	NA
Tcf4	0.665697	6.61463	0.0222512	NA
Ttll11	0.641144	2.25272	0.0492457	NA
Nsun6	0.628527	2.49775	0.0331184	NA
Ntn4	0.614545	2.91017	0.0350468	Axon guidance
Rdh5	0.586692	3.62301	0.00712193	Retinol metabolism
Npr3	0.581368	4.74382	0.00798429	NA
Dbndd2	0.560311	4.16455	0.0200998	NA
Zxda	0.545007	3.39426	0.0181946	NA
Sik1	0.534609	4.31141	0.0245012	Glucagon signaling pathway
Kansl2-ps	0.52061	2.58857	0.0471965	NA
Cnnm2	0.519608	4.53682	0.0151324	NA
Mnt	0.514511	5.51715	0.0466332	NA
Nupr1	0.513659	4.85904	0.0350853	Transcriptional misregulation in cancer
Apol9a	0.506797	5.00613	0.0338833	NA
Loxl4	0.501648	5.36195	0.0275137	NA
Hoxa9	0.49172	4.45464	0.00655588	Transcriptional misregulation in cancer
Cry2	0.483942	3.49731	0.0297606	Circadian rhythm
Setbp1	0.477761	3.30724	0.0339298	NA
Tsen2	0.460527	3.74844	0.0419504	NA
Gdnf	0.443412	5.1086	0.0385556	Calcium signaling pathway
Pdk1	0.424968	7.00669	0.0284041	HIF-1 signaling pathway;Central carbon metabolism in cancer
Rmdn3	0.422893	4.75133	0.0177345	NA
Hmga2	0.420722	7.67162	0.029993	MicroRNAs in cancer;Transcriptional misregulation in cancer
Trib3	0.414287	4.71101	0.036948	Insulin resistance
Adgra2	0.409988	7.96163	0.0483174	NA
Phf13	0.408248	5.36854	0.00825886	NA
Acbd4	0.407947	4.28447	0.0322261	NA
Klf10	0.400258	5.68804	0.0446559	NA
Slc16a3	0.39385	5.66598	0.0114251	Central carbon metabolism in cancer
Slc20a2	0.381533	6.65152	0.0115972	NA
Mrc2	0.37078	7.754	0.0474088	Tuberculosis;Phagosome
Sesn2	0.368961	5.68028	0.0272	p53 signaling pathway;Longevity regulating pathway;mTOR signaling pathway
Grhpr	0.368006	5.70619	0.0202784	Glycine
Fam132b	0.359057	5.6583	0.0194241	NA
Gpt2	0.358589	5.32695	0.0220119	Biosynthesis of amino acids;Carbon metabolism;2-Oxocarboxylic acid metabolism;Arginine biosynthesis;Alanine
Gprc5a	0.356563	5.2439	0.0304528	NA
Ntn1	0.348502	6.77582	0.0459621	Axon guidance
Pfkl	0.346114	9.36183	0.0312343	Thyroid hormone signaling pathway;Carbon metabolism;Biosynthesis of amino acids;RNA degradation;Glucagon signaling pathway;Galactose metabolism;Central carbon metabolism in cancer;Fructose and mannose metabolism;Pentose phosphate pathway;Glycolysis / Gluconeogenesis;HIF-1 signaling pathway;AMPK signaling pathway
Tmem11	0.342521	5.01419	0.0488669	NA
1700025G04Rik	0.337082	4.7593	0.0413559	NA
Rcor2	0.332111	5.72803	0.0130685	NA
Rnf217	0.279472	5.70364	0.0418505	NA

## Sheet: down
Supplementary Table 1: mRNA significantly differential expressed in BMSCs.
Gene_ID	Log fold change(logFC)	Log counts per million (logCPM)	P Value	Pathway enrichment
Gm28635	-8.88903	1.78252	2.01e-20	NA
Rpl30-ps9	-6.52248	-0.331525	0.000216939	NA
Znf41-ps	-6.01651	-0.714322	0.000807444	NA
Gm8752	-5.83978	-0.694352	0.000959744	NA
Gm21451	-5.69761	-0.951099	0.0109158	NA
Gm43064	-5.41708	-1.01763	1.07e-05	NA
Acox2	-5.06913	-1.13752	0.0131581	PPAR signaling pathway;Primary bile acid biosynthesis;Peroxisome
Gm45234	-5.06913	-1.13752	0.0131581	NA
Gcom1	-5.02581	-1.30549	0.0158663	NA
Hist2h2aa1	-4.92237	-1.3095	0.00247891	Neutrophil extracellular trap formation;Alcoholism;Necroptosis;Systemic lupus erythematosus
Gm20708	-4.85015	-1.3135	0.0161749	NA
Trpc2	-4.7644	-1.37773	0.00311956	NA
Ago4	-4.70915	-1.38087	0.00289921	NA
Slc1a7	-4.56474	-1.44999	0.00171318	Synaptic vesicle cycle;Glutamatergic synapse
Hist2h3c1	-4.54132	-1.45166	0.0196775	Systemic lupus erythematosus;Transcriptional misregulation in cancer;Alcoholism;Neutrophil extracellular trap formation
Hpgd	-4.52232	-1.45375	0.00195979	Transcriptional misregulation in cancer
Myh3	-3.60263	-0.965855	0.000635625	NA
Gm20518	-4.50221	-1.45462	0.00318187	NA
Gm10209	-4.37179	-1.52512	0.00310864	NA
Gm42463	-4.37808	-1.52519	0.0100722	NA
Gm28513	-4.41201	-1.45757	0.0198335	NA
Gm15953	-4.35587	-1.52655	0.00515348	NA
Mill2	-4.32817	-1.5281	0.00630041	NA
Zfp984	-4.32206	-1.5289	0.00427639	Herpes simplex virus 1 infection
Dcst1	-4.21752	-1.60109	0.00911404	NA
Noxred1	-4.16991	-1.60265	0.00517545	NA
Clic5	-4.16099	-1.6034	0.00512255	NA
Gm11992	-4.16099	-1.6034	0.00512255	NA
Gpr17	-4.15635	-1.60414	0.00766537	NA
Slc39a1-ps	-4.15635	-1.60414	0.00766537	NA
Man2c1os	-3.23712	-1.13175	0.0039476	NA
Gm12312	-4.13396	-1.60508	0.0123236	NA
H2-M10.1	-4.12985	-1.6057	0.00843182	Antigen processing and presentation;Autoimmune thyroid disease;Human papillomavirus infection;Herpes simplex virus 1 infection;Human T-cell leukemia virus 1 infection;Viral myocarditis;Allograft rejection;Human cytomegalovirus infection;Graft-versus-host disease;Human immunodeficiency virus 1 infection;Type I diabetes mellitus;Phagosome;Viral carcinogenesis;Epstein-Barr virus infection;Endocytosi…
Plxdc1	-4.13622	-1.60576	0.00495087	NA
1110035H17Rik	-4.12532	-1.60582	0.00837959	NA
9330136K24Rik	-4.12311	-1.60651	0.00626144	NA
Mslnl	-4.03778	-1.68307	0.0304706	NA
Gm14435	-3.96541	-1.68464	0.0167175	NA
Gm42611	-3.041	-1.24616	0.0126368	NA
Amdhd1	-3.93336	-1.68551	0.0130633	Histidine metabolism
Gm6525	-3.93336	-1.68551	0.0130633	NA
Tlx2	-3.93336	-1.68551	0.0130633	NA
Tmem178b	-3.92135	-1.68632	0.0166013	NA
Gm12059	-3.00666	-1.25008	0.00525973	NA
Gm33280	-3.90428	-1.68701	0.00954666	NA
Hist1h1a	-3.01902	-1.25286	0.00760299	NA
1700109K24Rik	-3.89488	-1.68776	0.0127909	NA
C530043K16Rik	-3.89488	-1.68776	0.0127909	NA
Gm21284	-3.88775	-1.68788	0.0164602	NA
Gm37352	-3.88655	-1.68857	0.0104589	NA
Gm9864	-3.88655	-1.68857	0.0104589	NA
Gm37752	-3.88007	-1.68863	0.0126527	NA
Pclo	-2.95079	-1.3136	0.0385504	Insulin secretion
Mrln	-3.8625	-1.68932	0.0163159	NA
Prg4	-3.8625	-1.68932	0.0163159	NA
Tnfrsf18	-3.8625	-1.68932	0.0163159	Cytokine-cytokine receptor interaction
Aff2	-3.86988	-1.68938	0.0125479	NA
Wdr38	-3.86988	-1.68938	0.0125479	NA
Gm21986	-3.02396	-0.454497	0.00238923	NA
4930579K19Rik	-3.84703	-1.69013	0.0161934	NA
Gm26625	-3.66068	-1.77168	0.021069	NA
Gm37864	-3.66068	-1.77168	0.021069	NA
Gm5862	-3.66068	-1.77168	0.021069	NA
Lrrc4	-3.66068	-1.77168	0.021069	Cell adhesion molecules;Axon guidance
Mageb3	-3.66068	-1.77168	0.021069	NA
Nppa	-3.66068	-1.77168	0.021069	Oxytocin signaling pathway;Aldosterone synthesis and secretion;cGMP-PKG signaling pathway;African trypanosomiasis;HIF-1 signaling pathway;Thermogenesis;Vascular smooth muscle contraction;cAMP signaling pathway;Regulation of lipolysis in adipocytes;Renin secretion
Slc1a1	-3.66068	-1.77168	0.021069	Protein digestion and absorption;Glutamatergic synapse;Synaptic vesicle cycle
Tnnc2	-3.66068	-1.77168	0.021069	Calcium signaling pathway
Dapk1	-3.80054	-1.69088	0.0312667	Bladder cancer;Autophagy - animal
Gm43006	-3.80054	-1.69088	0.0312667	NA
Myh8	-3.80054	-1.69088	0.0312667	NA
Scara5	-3.80054	-1.69088	0.0312667	NA
Sorcs3	-3.80054	-1.69088	0.0312667	NA
Dhx58os	-3.64657	-1.7725	0.0215003	NA
Selenbp2	-3.64657	-1.7725	0.0215003	Sulfur metabolism
2900041M22Rik	-2.73602	-1.37855	0.0216692	NA
Gm38380	-3.63435	-1.77325	0.0218869	NA
Gm45012	-3.63435	-1.77325	0.0218869	NA
Otoa	-3.63435	-1.77325	0.0218869	NA
Gpr151	-3.63252	-1.77331	0.0219362	NA
Plk5	-3.63252	-1.77331	0.0219362	NA
Plek2	-2.78518	-1.38105	0.0458465	NA
Gm15506	-2.70838	-1.38076	0.0382676	NA
Entpd1	-2.81941	-0.867614	0.0443758	Purine metabolism;Pyrimidine metabolism;Epstein-Barr virus infection
Gm42428	-3.62035	-1.77407	0.0223269	NA
Nespas	-2.70522	-1.38051	0.0177553	NA
Gm26610	-3.61853	-1.77413	0.0223765	NA
Hist2h2ac	-2.74514	-1.38259	0.0336063	Systemic lupus erythematosus;Necroptosis;Alcoholism;Neutrophil extracellular trap formation
Cecr6	-3.60822	-1.77482	0.0227214	NA
Gm11960	-3.60822	-1.77482	0.0227214	NA
Tmsb15l	-3.60822	-1.77482	0.0227214	NA
Upb1	-3.60822	-1.77482	0.0227214	Pyrimidine metabolism;beta-Alanine metabolism;Pantothenate and CoA biosynthesis;Drug metabolism - other enzymes
Gm16163	-3.60641	-1.77488	0.0227713	NA
Gm45363	-3.60641	-1.77488	0.0227713	NA
Rpl36-ps3	-3.60641	-1.77488	0.0227713	NA
Cfap61	-3.6046	-1.77494	0.0228213	NA
Gm12411	-3.6046	-1.77494	0.0228213	NA
Gm37639	-3.6046	-1.77494	0.0228213	NA
Gm44503	-3.6046	-1.77494	0.0228213	NA
Nlrp1a	-3.6046	-1.77494	0.0228213	NOD-like receptor signaling pathway
Hist1h4h	-2.73731	-0.959845	0.0188409	Viral carcinogenesis;Neutrophil extracellular trap formation;Systemic lupus erythematosus;Alcoholism
Gm44143	-3.59432	-1.77563	0.0231699	NA
S1pr5	-3.59432	-1.77563	0.0231699	Neuroactive ligand-receptor interaction;Sphingolipid signaling pathway
Atxn7l1os2	-3.59252	-1.77569	0.0232202	NA
Cabp1	-3.59252	-1.77569	0.0232202	NA
Crmp1	-3.59252	-1.77569	0.0232202	NA
Enthd1	-3.59252	-1.77569	0.0232202	NA
Gm42609	-3.59252	-1.77569	0.0232202	NA
Crym	-2.62392	-1.45016	0.0497451	NA
Aknaos	-3.58227	-1.77638	0.0235721	NA
Aplnr	-3.58227	-1.77638	0.0235721	Apelin signaling pathway;Neuroactive ligand-receptor interaction
Iigp1	-3.58227	-1.77638	0.0235721	NA
Sox18	-3.58227	-1.77638	0.0235721	NA
Gm10062	-3.58049	-1.77645	0.0236227	NA
Gm1848	-3.58049	-1.77645	0.0236227	NA
Gm45110	-3.58049	-1.77645	0.0236227	NA
Zap70	-2.5365	-1.44969	0.0331396	Natural killer cell mediated cytotoxicity;T cell receptor signaling pathway;Primary immunodeficiency;Ras signaling pathway;NF-kappa B signaling pathway;Th1 and Th2 cell differentiation;Yersinia infection;Th17 cell differentiation;PD-L1 expression and PD-1 checkpoint pathway in cancer
Ptch2	-2.55329	-1.072	0.0112045	Hedgehog signaling pathway;Basal cell carcinoma
Gm15857	-3.56848	-1.7772	0.024029	NA
Gm38220	-3.56848	-1.7772	0.024029	NA
Gm5067	-3.56848	-1.7772	0.024029	NA
Mroh6	-3.56848	-1.7772	0.024029	NA
Gm10145	-2.54174	-1.45325	0.0273261	NA
Kif1a	-2.68932	-0.644911	0.00110854	NA
Klhl32	-2.64231	-0.686414	0.00114391	NA
Gm10233	-3.55652	-1.77795	0.0244388	NA
Gm15899	-3.55652	-1.77795	0.0244388	NA
Gm28455	-3.55652	-1.77795	0.0244388	NA
Gm35507	-3.55652	-1.77795	0.0244388	NA
Gm43738	-3.55652	-1.77795	0.0244388	NA
Gm43774	-3.55652	-1.77795	0.0244388	NA
Gm960	-3.55652	-1.77795	0.0244388	NA
Lelp1	-3.55652	-1.77795	0.0244388	NA
Rapgef4	-3.55652	-1.77795	0.0244388	Leukocyte transendothelial migration;cAMP signaling pathway;Phospholipase D signaling pathway;Insulin secretion;Rap1 signaling pathway;Adrenergic signaling in cardiomyocytes
Rd3	-3.55652	-1.77795	0.0244388	NA
Gm16104	-2.50934	-1.45309	0.0342828	NA
Nfia	-2.53145	-1.45473	0.0324598	NA
Gm26841	-2.52937	-1.45479	0.0296376	NA
Adgrg2	-3.27322	-1.86595	0.0431011	NA
Aif1	-3.27322	-1.86595	0.0431011	NA
Aldh1a1	-3.27322	-1.86595	0.0431011	Retinol metabolism
B130034C11Rik	-3.27322	-1.86595	0.0431011	NA
Dsp	-3.27322	-1.86595	0.0431011	Arrhythmogenic right ventricular cardiomyopathy
Ebf2	-3.27322	-1.86595	0.0431011	NA
Galntl6	-3.27322	-1.86595	0.0431011	Mucin type O-glycan biosynthesis;Other types of O-glycan biosynthesis
Gm10472	-3.27322	-1.86595	0.0431011	NA
Gm12396	-3.27322	-1.86595	0.0431011	NA
Gm13187	-3.27322	-1.86595	0.0431011	NA
Gm15122	-3.27322	-1.86595	0.0431011	NA
Gm26563	-3.27322	-1.86595	0.0431011	NA
Gm28536	-3.27322	-1.86595	0.0431011	NA
Gm42903	-3.27322	-1.86595	0.0431011	NA
Gm42957	-3.27322	-1.86595	0.0431011	NA
Gm43029	-3.27322	-1.86595	0.0431011	NA
Gm43953	-3.27322	-1.86595	0.0431011	NA
Gm44101	-3.27322	-1.86595	0.0431011	NA
Gm7329	-3.27322	-1.86595	0.0431011	NA
Gm7335	-3.27322	-1.86595	0.0431011	NA
Halr1	-3.27322	-1.86595	0.0431011	NA
Il23r	-3.27322	-1.86595	0.0431011	Th17 cell differentiation;JAK-STAT signaling pathway;Inflammatory bowel disease;Cytokine-cytokine receptor interaction
Lin7b	-3.27322	-1.86595	0.0431011	NA
Abi3bp	-3.25819	-1.86676	0.0438561	NA
Clec10a	-3.25819	-1.86676	0.0438561	NA
Gm16077	-3.25819	-1.86676	0.0438561	NA
Gm44942	-3.25819	-1.86676	0.0438561	NA
Gm6877	-3.25819	-1.86676	0.0438561	NA
Mir99ahg	-3.25819	-1.86676	0.0438561	NA
Nfe2	-3.25819	-1.86676	0.0438561	NA
Slc22a17	-3.25819	-1.86676	0.0438561	NA
Trav13-2	-3.25819	-1.86676	0.0438561	NA
Catsperd	-3.24501	-1.86752	0.0445383	NA
Cfap126	-3.24501	-1.86752	0.0445383	NA
Efhd1os	-3.24501	-1.86752	0.0445383	NA
Emilin3	-3.24501	-1.86752	0.0445383	NA
Gm14091	-3.24501	-1.86752	0.0445383	NA
Gm16089	-3.24501	-1.86752	0.0445383	NA
Gm42956	-3.24501	-1.86752	0.0445383	NA
Gm45447	-3.24501	-1.86752	0.0445383	NA
Gm7600	-3.24501	-1.86752	0.0445383	NA
Krt16	-3.24501	-1.86752	0.0445383	Staphylococcus aureus infection;Estrogen signaling pathway
Slc8a2	-3.24501	-1.86752	0.0445383	cGMP-PKG signaling pathway;Hypertrophic cardiomyopathy;Cardiac muscle contraction;Mineral absorption;Calcium signaling pathway;Arrhythmogenic right ventricular cardiomyopathy;Endocrine and other factor-regulated calcium reabsorption;Apelin signaling pathway;Protein digestion and absorption;Adrenergic signaling in cardiomyocytes;Dilated cardiomyopathy
Sohlh1	-3.24501	-1.86752	0.0445383	NA
Gm38287	-2.53691	-0.724588	0.0030101	NA
Cldn18	-3.24325	-1.86758	0.0446157	Leukocyte transendothelial migration;Tight junction;Hepatitis C;Cell adhesion molecules
Gm13864	-3.24325	-1.86758	0.0446157	NA
Gm42868	-3.24325	-1.86758	0.0446157	NA
Gm7325	-3.24325	-1.86758	0.0446157	NA
Impg2	-3.24325	-1.86758	0.0446157	NA
Med9os	-3.24325	-1.86758	0.0446157	NA
Pgbd1	-3.24325	-1.86758	0.0446157	NA
Plac9a	-3.24325	-1.86758	0.0446157	NA
Rpl36a-ps3	-3.24325	-1.86758	0.0446157	NA
Cd93	-2.38113	-0.867277	0.0174896	NA
4930558J22Rik	-3.23014	-1.86834	0.0453021	NA
AV320801	-3.23014	-1.86834	0.0453021	NA
BC055308	-3.23014	-1.86834	0.0453021	NA
Gm5939	-3.23014	-1.86834	0.0453021	NA
Gm6781	-3.23014	-1.86834	0.0453021	NA
Grk1	-3.23014	-1.86834	0.0453021	Endocytosis;Phototransduction;Chemokine signaling pathway
Ncf4	-3.23014	-1.86834	0.0453021	Phagosome;Neutrophil extracellular trap formation;Lipid and atherosclerosis;Diabetic cardiomyopathy;Osteoclast differentiation;Prion disease;Leishmaniasis;Leukocyte transendothelial migration
RP24-343G19.3	-3.23014	-1.86834	0.0453021	NA
1700031A10Rik	-3.22839	-1.8684	0.0453798	NA
B630019A10Rik	-3.22839	-1.8684	0.0453798	NA
C130023A14Rik	-3.22839	-1.8684	0.0453798	NA
Dsg2	-3.22839	-1.8684	0.0453798	Arrhythmogenic right ventricular cardiomyopathy
Gm12198	-3.22839	-1.8684	0.0453798	NA
Gm26799	-3.22839	-1.8684	0.0453798	NA
Gm2861	-3.22839	-1.8684	0.0453798	NA
Gm30414	-3.22839	-1.8684	0.0453798	NA
Gm43200	-3.22839	-1.8684	0.0453798	NA
Gm43216	-3.22839	-1.8684	0.0453798	NA
Hist1h4m	-3.22839	-1.8684	0.0453798	Alcoholism;Viral carcinogenesis;Neutrophil extracellular trap formation;Systemic lupus erythematosus
Irf4	-3.22839	-1.8684	0.0453798	Th17 cell differentiation
Mageb2	-3.22839	-1.8684	0.0453798	NA
Nlrp2	-3.22839	-1.8684	0.0453798	NA
2700012I20Rik	-3.21709	-1.86909	0.0459924	NA
Dbh	-3.21709	-1.86909	0.0459924	Tyrosine metabolism
E330020D12Rik	-3.21709	-1.86909	0.0459924	NA
Gm10371	-3.21709	-1.86909	0.0459924	NA
Gm36527	-3.21709	-1.86909	0.0459924	NA
Gm37105	-3.21709	-1.86909	0.0459924	NA
Gm37509	-3.21709	-1.86909	0.0459924	NA
Gm43445	-3.21709	-1.86909	0.0459924	NA
Gm43462	-3.21709	-1.86909	0.0459924	NA
Hsd17b14	-3.21709	-1.86909	0.0459924	NA
Pram1	-3.21709	-1.86909	0.0459924	NA
4933421A08Rik	-3.21535	-1.86915	0.0460703	NA
Adcy5	-3.21535	-1.86915	0.0460703	GnRH signaling pathway;Circadian entrainment;Thyroid hormone synthesis;Platelet activation;Renin secretion;Human cytomegalovirus infection;Regulation of lipolysis in adipocytes;GABAergic synapse;Dilated cardiomyopathy;Human T-cell leukemia virus 1 infection;Cushing syndrome;Retrograde endocannabinoid signaling;Salivary secretion;Longevity regulating pathway - multiple species;Parathyroid hormone …
Btn1a1	-3.21535	-1.86915	0.0460703	NA
C1ql4	-3.21535	-1.86915	0.0460703	NA
Fras1	-3.21535	-1.86915	0.0460703	ECM-receptor interaction
Gipr	-3.21535	-1.86915	0.0460703	Neuroactive ligand-receptor interaction;cAMP signaling pathway
Gm12681	-3.21535	-1.86915	0.0460703	NA
Gm20481	-3.21535	-1.86915	0.0460703	NA
Gm26901	-3.21535	-1.86915	0.0460703	NA
Gm42937	-3.21535	-1.86915	0.0460703	NA
Gm45293	-3.21535	-1.86915	0.0460703	NA
Gm45563	-3.21535	-1.86915	0.0460703	NA
Gm7204	-3.21535	-1.86915	0.0460703	NA
Gm9311	-3.21535	-1.86915	0.0460703	NA
Serpina9	-3.21535	-1.86915	0.0460703	NA
Sorl1	-3.21535	-1.86915	0.0460703	NA
Tmem253	-3.21535	-1.86915	0.0460703	NA
Zscan4f	-3.21535	-1.86915	0.0460703	NA
BC049715	-2.40461	-0.560679	0.000703575	NA
Pcdhb13	-2.34549	-1.12987	0.0164166	NA
Bmp8a	-3.20237	-1.86991	0.0467647	Thermogenesis;TGF-beta signaling pathway;Hippo signaling pathway;Cytokine-cytokine receptor interaction
Cyth4	-3.20237	-1.86991	0.0467647	Salmonella infection;Phospholipase D signaling pathway;Endocytosis
Dnah8	-3.20237	-1.86991	0.0467647	Pathways of neurodegeneration - multiple diseases;Amyotrophic lateral sclerosis;Huntington disease
Erich6	-3.20237	-1.86991	0.0467647	NA
Gabrb1	-3.20237	-1.86991	0.0467647	Nicotine addiction;Morphine addiction;GABAergic synapse;Neuroactive ligand-receptor interaction;Retrograde endocannabinoid signaling;Serotonergic synapse
Gm13166	-3.20237	-1.86991	0.0467647	NA
Gm42895	-3.20237	-1.86991	0.0467647	NA
Gm42900	-3.20237	-1.86991	0.0467647	NA
Gm43514	-3.20237	-1.86991	0.0467647	NA
Mfsd2b	-3.20237	-1.86991	0.0467647	NA
Gm44949	-2.23499	-1.19004	0.0195597	NA
9330161L09Rik	-3.18944	-1.87066	0.0474629	NA
Alms1-ps2	-3.18944	-1.87066	0.0474629	NA
Ccdc78	-3.18944	-1.87066	0.0474629	NA
Ces4a	-3.18944	-1.87066	0.0474629	NA
Ctnnd2	-3.18944	-1.87066	0.0474629	Wnt signaling pathway
Fam184b	-3.18944	-1.87066	0.0474629	NA
Gm21989	-3.18944	-1.87066	0.0474629	NA
Gm26947	-3.18944	-1.87066	0.0474629	NA
Gm37786	-3.18944	-1.87066	0.0474629	NA
Gm38246	-3.18944	-1.87066	0.0474629	NA
Gm45010	-3.18944	-1.87066	0.0474629	NA
Gm6478	-3.18944	-1.87066	0.0474629	NA
Gm6583	-3.18944	-1.87066	0.0474629	NA
Magea2	-3.18944	-1.87066	0.0474629	NA
Oas3	-3.18944	-1.87066	0.0474629	Coronavirus disease - COVID-19;Measles;NOD-like receptor signaling pathway;Herpes simplex virus 1 infection;Epstein-Barr virus infection;Influenza A;Hepatitis C
Phf11b	-3.18944	-1.87066	0.0474629	NA
Scarf1	-3.18944	-1.87066	0.0474629	NA
Stx1b	-3.18944	-1.87066	0.0474629	Synaptic vesicle cycle;SNARE interactions in vesicular transport
Tmie	-3.18944	-1.87066	0.0474629	NA
Tmprss11e	-3.18944	-1.87066	0.0474629	NA
Gm8126	-2.10109	-0.774519	0.0192365	NA
Eno4	-2.16626	-0.517135	0.019127	Biosynthesis of amino acids;RNA degradation;HIF-1 signaling pathway;Carbon metabolism;Glycolysis / Gluconeogenesis
Zfp978	-1.97299	-1.0198	0.038006	NA
Prl2c5	-1.90945	-0.643802	0.00889916	NA
Elovl7	-1.85767	-0.869253	0.0352198	Biosynthesis of unsaturated fatty acids;Fatty acid elongation;Fatty acid metabolism
Gprin3	-1.92302	-0.411696	0.0195636	NA
Gm5879	-1.82794	-0.687056	0.0140762	NA
Npff	-1.82293	-0.68271	0.0131819	Neuroactive ligand-receptor interaction
Gm12439	-1.8268	-0.642834	0.044164	NA
Gm13611	-1.6347	-0.968872	0.0493453	NA
Nrip2	-1.7026	-0.0636414	0.0192985	NA
Gm3470	-1.62415	-0.967659	0.0464448	NA
Gm43079	-1.67072	0.796313	0.0382675	NA
Nanp	-1.64815	1.27725	0.023093	Amino sugar and nucleotide sugar metabolism
3110039M20Rik	-1.46305	-0.682986	0.0495902	NA
Car6	-1.48054	2.08718	0.0435555	Nitrogen metabolism
Abhd3	-1.39748	-0.451286	0.0266828	NA
Mfsd6	-1.40949	-0.561288	0.042208	NA
Gm9761	-1.36632	0.701332	0.00717846	NA
Gm10221	-1.35231	2.556	0.00197335	NA
9330171B17Rik	-1.33534	0.0341223	0.0249105	NA
Sgca	-1.29289	0.336323	0.0445079	Hypertrophic cardiomyopathy;Dilated cardiomyopathy;Viral myocarditis;Arrhythmogenic right ventricular cardiomyopathy
Ugt1a7c	-1.27008	0.940868	0.00668829	Bile secretion;Retinol metabolism;Ascorbate and aldarate metabolism;Drug metabolism - cytochrome P450;Steroid hormone biosynthesis;Biosynthesis of cofactors;Drug metabolism - other enzymes;Porphyrin and chlorophyll metabolism;Chemical carcinogenesis - receptor activation;Chemical carcinogenesis - DNA adducts;Metabolism of xenobiotics by cytochrome P450;Pentose and glucuronate interconversions
Nfatc2	-1.23211	1.24783	0.0497908	T cell receptor signaling pathway;VEGF signaling pathway;Lipid and atherosclerosis;cGMP-PKG signaling pathway;Osteoclast differentiation;Natural killer cell mediated cytotoxicity;Human immunodeficiency virus 1 infection;Axon guidance;Th17 cell differentiation;Hepatitis B;Human T-cell leukemia virus 1 infection;Yersinia infection;PD-L1 expression and PD-1 checkpoint pathway in cancer;C-type lectin…
Gata6	-1.21961	0.272408	0.0225742	NA
Rbm12b1	-1.19097	0.664268	0.0344661	NA
Camkmt	-1.14994	0.782884	0.0103403	Lysine degradation
Sned1	-1.16207	0.618996	0.019565	NA
C3ar1	-1.14316	1.44802	0.00203151	Staphylococcus aureus infection;Alcoholic liver disease;Complement and coagulation cascades;Neuroactive ligand-receptor interaction;Coronavirus disease - COVID-19
Zbtb7c	-1.11014	1.19761	0.00272514	NA
Rnaset2b	-1.10946	1.96642	0.00578127	NA
Sfxn4	-1.05325	0.362878	0.0378309	NA
Cxcl5	-1.05335	0.766788	0.0195879	Cytokine-cytokine receptor interaction;Pertussis;IL-17 signaling pathway;Chemokine signaling pathway;Rheumatoid arthritis;Viral protein interaction with cytokine and cytokine receptor;TNF signaling pathway
Zfp119b	-1.0314	0.938955	0.0381013	Herpes simplex virus 1 infection
Gm16464	-1.01995	0.084525	0.0436467	NA
Phyhipl	-1.03789	1.78764	0.0281264	NA
Gm14680	-1.01444	0.293639	0.0390668	NA
Gm28439	-0.991084	4.17104	0.0361623	NA
Cbx3-ps6	-0.976375	2.23353	0.0179413	NA
Akip1	-0.964604	0.741874	0.0318667	NA
Gm16564	-0.938621	0.762897	0.044603	NA
Krt14	-0.923742	0.978186	0.0197454	Estrogen signaling pathway;Staphylococcus aureus infection
Has1	-0.891375	0.918599	0.0453963	NA
Egr2	-0.881928	2.81141	0.0482744	C-type lectin receptor signaling pathway;Human T-cell leukemia virus 1 infection;Hepatitis B;Viral carcinogenesis
Zfp420	-0.871293	1.41752	0.0154308	Herpes simplex virus 1 infection
Slc45a3	-0.862115	1.01706	0.0480114	MicroRNAs in cancer;Transcriptional misregulation in cancer
Hist1h2bk	-0.854942	2.41665	0.0120838	Systemic lupus erythematosus;Viral carcinogenesis;Alcoholism;Neutrophil extracellular trap formation
Gm20605	-0.817445	3.21788	0.008162	NA
Gm28438	-0.794939	5.85692	0.00691059	NA
Pqlc2	-0.777536	2.19149	0.00698216	NA
Gm11223	-0.748666	1.65321	0.0463086	NA
Sorbs2	-0.751348	2.18849	0.0454028	NA
Nqo1	-0.741367	5.19695	0.000381616	Ubiquinone and other terpenoid-quinone biosynthesis;Biosynthesis of cofactors;Hepatocellular carcinoma;Chemical carcinogenesis - reactive oxygen species;Fluid shear stress and atherosclerosis
Spag1	-0.729828	1.55438	0.0422455	NA
1700113A16Rik	-0.729536	1.94359	0.0418571	NA
Gm45351	-0.725925	1.66928	0.0256247	NA
Sema6d	-0.710154	2.96423	0.0410233	Axon guidance
Gm13841	-0.69057	7.18573	0.0105573	NA
Arc	-0.660791	3.02356	0.0381454	Amphetamine addiction
Rpl9-ps6	-0.62714	3.36079	0.00725648	NA
Aldh3a1	-0.597417	4.98206	0.0418184	Metabolism of xenobiotics by cytochrome P450;beta-Alanine metabolism;Glycolysis / Gluconeogenesis;Tyrosine metabolism;Histidine metabolism;Phenylalanine metabolism;Drug metabolism - cytochrome P450
Ccsap	-0.59365	3.24447	0.0371539	NA
Fzd3	-0.578204	2.67778	0.0241615	Breast cancer;Hepatocellular carcinoma;Gastric cancer;Proteoglycans in cancer;Cushing syndrome;MicroRNAs in cancer;Axon guidance;Hippo signaling pathway;mTOR signaling pathway;Melanogenesis;Human papillomavirus infection;Pathways of neurodegeneration - multiple diseases;Basal cell carcinoma;Alzheimer disease;Wnt signaling pathway;Signaling pathways regulating pluripotency of stem cells
Gm2223	-0.540103	3.30322	0.0462477	NA
Tlr2	-0.541327	2.68761	0.0311555	Lipid and atherosclerosis;Toxoplasmosis;Amoebiasis;Chagas disease;Herpes simplex virus 1 infection;Toll-like receptor signaling pathway;PD-L1 expression and PD-1 checkpoint pathway in cancer;Rheumatoid arthritis;Human immunodeficiency virus 1 infection;Coronavirus disease - COVID-19;Proteoglycans in cancer;Inflammatory bowel disease;Leishmaniasis;PI3K-Akt signaling pathway;Neutrophil extracellula…
Ptpn3	-0.540412	3.72417	0.0171721	NA
Gm10175	-0.519133	4.94628	0.0393062	NA
Gm12940	-0.503611	3.27798	0.0459033	NA
Anpep	-0.486545	4.07153	0.00749584	Hematopoietic cell lineage;Renin-angiotensin system;Glutathione metabolism
Swt1	-0.485117	3.20937	0.0370312	NA
Taco1	-0.472914	3.68437	0.0418522	NA
Serac1	-0.448706	3.25269	0.0479322	NA
Etaa1	-0.444967	4.2642	0.0171915	NA
Nfatc1	-0.443364	4.80203	0.0388657	Cellular senescence;C-type lectin receptor signaling pathway;Th1 and Th2 cell differentiation;Yersinia infection;MAPK signaling pathway;cGMP-PKG signaling pathway;Human T-cell leukemia virus 1 infection;cAMP signaling pathway;Osteoclast differentiation;Human cytomegalovirus infection;B cell receptor signaling pathway;Th17 cell differentiation;Natural killer cell mediated cytotoxicity;Human immuno…
Dusp6	-0.436767	5.0917	0.0225684	Transcriptional misregulation in cancer;Acute myeloid leukemia;MAPK signaling pathway
Mmp19	-0.43431	4.18691	0.0252625	NA
Gm2000	-0.405192	4.92565	0.0479224	NA
Foxo1	-0.403618	4.29834	0.0478925	Transcriptional misregulation in cancer;Insulin resistance;Insulin signaling pathway;FoxO signaling pathway;Alcoholic liver disease;AMPK signaling pathway;Human papillomavirus infection;AGE-RAGE signaling pathway in diabetic complications;Cellular senescence;Prostate cancer;Thyroid hormone signaling pathway;Glucagon signaling pathway;Longevity regulating pathway;Longevity regulating pathway - mul…
Srp54a	-0.394552	5.83319	0.0387809	Protein export
Kdelc1	-0.365149	5.25937	0.0135483	NA
Pls3	-0.36494	8.08965	0.0102329	NA
Grpel2	-0.358823	4.50979	0.0338097	NA
Zxdb	-0.348828	4.5839	0.0305132	NA
Cables2	-0.349447	4.03655	0.0458415	NA
Adgrl2	-0.336588	5.28724	0.032885	NA
Ago3	-0.332141	5.34862	0.022597	NA
Prkacb	-0.31261	6.58096	0.0208541	Cholinergic synapse;Thyroid hormone synthesis;Cushing syndrome;GnRH signaling pathway;Apelin signaling pathway;Amoebiasis;Thyroid hormone signaling pathway;Renin secretion;Human T-cell leukemia virus 1 infection;Glutamatergic synapse;Endocrine resistance;Calcium signaling pathway;GABAergic synapse;Serotonergic synapse;Vascular smooth muscle contraction;Oocyte meiosis;Estrogen signaling pathway;Pr…
Atxn2	-0.304475	6.73861	0.0313436	Amyotrophic lateral sclerosis;Pathways of neurodegeneration - multiple diseases;Spinocerebellar ataxia
Gm10252	-0.294924	8.99657	0.0335277	NA
Setd1b	-0.289188	5.76853	0.0303558	Lysine degradation
Zfhx4	-0.283797	5.92427	0.0412432	NA
